# Supplementary material for: Similar rates of fat oxidation during graded submaximal exercise in women of different body composition
Source: PLoS One. 2020 Nov 18;15(11):e0242551. doi: 10.1371/journal.pone.0242551 (PMC7673546; doi:10.1371/journal.pone.0242551)
Supplement: S1 Dataset — (TXT) [file pone.0242551.s001.txt]

https://doi.org/10.6084/m9.figshare.12783347.v1
